# Supplementary material for: Evolution of dependoparvoviruses across geological timescales—implications for design of AAV-based gene therapy vectors
Source: Virus Evol. 2020 May 22;6(2):veaa043. doi: 10.1093/ve/veaa043 (PMC7474932; doi:10.1093/ve/veaa043)
Supplement: veaa043_Supplementary_Data [file ve_6_2_veaa043_s7.zip]

Archive with 16 entries (16 files):
- FigS1 convert.pdf
- FigS3 convert.pdf
- FigS4.pdf
- FigS5.pdf
- FigS6.tif
- S1 Table.docx
- S2 Fig.docx
- S2 Table.docx
- S3 Table.docx
- S4 Table.docx
- S5 Table.docx
- S6 Table.docx
- S7 Table.docx
- S7a-c Fig.docx
- S8a-c Fig.docx
- S9a-c Fig.docx
